# Supplementary material for: Associations Between Diet, Metabolic Profile, and Cognitive Function in Men with Schizophrenia and Healthy Controls: Evidence from a Comparative Study
Source: Nutrients. 2026 May 8;18(10):1492. doi: 10.3390/nu18101492 (PMC13209733; doi:10.3390/nu18101492)
Supplement: Supplementary file 1 [file nutrients-18-01492-s001.zip]

Archive with 1 entries (1 files):
- nutrients-4265420-supplementary.xlsx
