# Supplementary material for: Associations Between Diet, Metabolic Profile, and Cognitive Function in Men with Schizophrenia and Healthy Controls: Evidence from a Comparative Study
Source: Nutrients. 2026 May 8;18(10):1492. doi: 10.3390/nu18101492 (PMC13209733; doi:10.3390/nu18101492)
Supplement: Supplementary file 1 [file nutrients-18-01492-s001.zip › nutrients-4265420-supplementary.xlsx]

## Sheet: Arkusz1
ID	1-ZDROWY; 2-CHORY	PŁEĆ 1->K; 2->M	WIEK (w latach)	MIEJSCE ZAMIESZKANIA (1-4)	LICZBA OS. W GOSP. DOM.	OCENA SYTUACJI FINANSOWEJ (1-3)	OCENA SYTUACJI GOSP. DOM. (1-3)	PRACA ZAWODOWA (1-5)	WYKSZTAŁCENIE (1-4)	MASA CIAŁA (kg)	WZROST (cm)	OBWÓD PASA (cm)	BMI	LICZBA POSIŁKÓW (1-5)	CZY POSIŁKI O STAŁEJ PORZE? (1-3)	PODJADANIE MIĘDZY POSIŁKAMI (1-6)	PODJADANIE: OWOCE (0-nie; 1-tak)	PODJADANIE: WARZYWA (0-nie; 1-tak)	PODJADANIE: NIESŁODZONE NAPOJE/ DESERY MLECZNE (0-nie; 1-tak)	PODJADANIE: SŁODZONE NAPOJE/ DESERY MLECZNE (0-nie; 1-tak)	PODJADANIE: SŁODKIE PRZEKĄSKI (0-nie; 1-tak)	PODJADANIE: SŁONE PRZEKĄSKI (0-nie; 1-tak)	PODJADANIE: ORZECHY/ MIGDAŁY/ NASIONA (0-nie; 1-tak)	PODJADANIE: INNE (0-nie; 1-tak)	PODJADANIE: INNE (wpisać rodzaj)	RODZAJ SPOŻYWANEGO MLEKA (1-3)	PRZYGOTOWANIE MIĘSA: GOTOWANIE (0-nie; 1-tak)	PRZYGOTOWANIE MIĘSA: DUSZENIE (0-nie; 1-tak)	PRZYGOTOWANIE MIĘSA: GRILOWANIE (0-nie; 1-tak)	PRZYGOTOWANIE MIĘSA: PIECZENIE (0-nie; 1-tak)	PRZYGOTOWANIE MIĘSA: SMAŻENIE (0-nie; 1-tak)	PRZYGOTOWANIE MIĘSA: NIE JEM MIĘSA (0-nie; 1-tak)	RODZAJ TŁUSZCZU DO SMAROWANIA (1-7)	RODZAJ TŁUSZCZU DO SMAŻENIA (1-6)	SŁODZENIE NAPOJÓW (1-4) pyt. 15	DOSALANIE POSIŁKÓW (1-3)	RODZAJ PITEJ WODY (1-4)	DZIEŃ TYPOWEGO ODŻYWIANIA (1-7)	LICZBA POSIŁKÓW W TYPOWYM DNIU	Liczba posiów z warzywami lub owodami W TYPOWUM DNIU	FAST FOOD W TYPOWYM DNIU (1-NIE, 2-TAK)	SPOŻYCIE PIECZYWA JASNEGO (1-6)	SPOŻYCIE PIECZYWA RAZOWEGO (1-6)	SPOŻYCIE RYŻU,MAKARONÓW,KASZ (1-6)	SPOŻYCIE KASZY GRYCZANEJ, PŁATKÓW OWSIANYCH, KASZ PEŁNOZIARNISTYCH (1-6)	SPOŻYCIE ŻYWNOŚCI TYPU FAST FOOD (1=6)	SPOŻYCIE POTRAW SMAŻONYCH (1-6)	SPOŻYCIE MASŁA (1-6)	SPOŻYCIE SMALCU (1-6)
1 Participant	2	2	38	4	3	2	2	1	4	95	178	104		4	1	4	0	0	0	1	1	0	0	0	0	1	0	0	1	1	1	0	5	5	1	1	3	7	5	1	2	6	3	3	3	4	4	4	2
2Particitant	2	2	42	4	3	2	3	1	3	105	184	114		2	2	1	0	0	0	0	0	0	0	0	0	1	1	0	0	0	0	0	5	1	3	3	2	6	3	2	1	6	1	4	2	1	1	6	1
3Participant	2	2	33	4	3	2	4	1	3	123	175	131		3	2	5	1	1	1	1	0	0	1	0	chleb ciemny	1	0	0	1	0	1	0	5	3	1	1	2	5	3	1	1	4	6	5	5	1	5	6	1
4Participant	2	2	46	4	2	3	4	1	3	86	180	98		3	2	1	0	0	0	0	0	0	0	0	0	1	0	0	0	0	1	0	6	3	3	2	3	2	3	2	1	6	1	4	3	3	4	4	3
5Participant	2	1	23	1	2	2	3	4	3	68	160	88		4	1	5	1	0	0	0	1	1	1	0	0	1	1	0	0	0	1	0	5	3	1	2	2	7	3	2	2	3	2	4	4	2	4	3	1
6Participant	2	2	44	4	4	3	4	1	4	110	183	108		3	3	4	1	0	0	0	1	1	0	0	0	1	0	0	0	1	1	0	5	3	2	2	3	7	3	2	1	6	4	3	6	2	4	6	1
7Participant	2	2	45	4	3	1	2	1	3	112	186	112		2	3	2	0	0	0	0	1	0	0	0	0	1	0	1	0	0	0	0	5	1	3	2	2	7	2	0	1	5	1	1	1	1	4	4	5
8Participant	2	1	35	4	1	1	3	1	4	98	163	115		4	1	5	1	0	1	0	0	0	0	0	0	2	0	0	0	1	0	0	5	3	1	1	3	7	4	1	1	4	4	4	5	2	3	2	1
9Participant	2	2	41	2	4	3	4	1	3	81	188	102		3	3	4	0	0	0	0	0	1	0	0	0	1	0	0	0	1	0	0	5	3	3	2	2	7	3	1	1	6	1	5	3	2	5	6	1
10Participant	2	2	38	4	3	2	3	2	4	84	172	102		3	3	6	1	0	0	0	1	0	0	0	0	2	0	0	0	0	1	0	5	3	2	1	2	7	3	2	1	6	5	3	3	2	4	5	3
11Participant	2	2	31	4	6	1	4	1	3	128	185	127		4	3	3	1	0	0	0	0	0	0	0	0	1	0	0	0	0	1	0	5	3	3	2	2	6	4	2	2	3	4	4	4	3	4	5	3
12Participant	2	1	39	4	2	2	3	1	3	113	158	127		3	1	4	1	1	0	0	1	0	0	0	0	1	1	0	0	1	0	0	5	3	4	1	4	7	3	0	1	4	2	2	3	4	4	4	1
13Participant	2	2	37	2	3	2	3	1	3	86	175	88		3	1	5	0	0	0	0	1	1	1	0	0	1	0	0	0	0	1	0	1	3	3	1	2.3	5	3	1	1	6	4	2	2	2	4	6	2
14Participant	2	2	40	4	3	2	3	4	3	82	176	96		3	3	6	1	0	0	1	1	1	1	0	0	1	1	0	1	1	1	0	6	3	3	1	3	7	3	3	1	6	3	3	2	3	3	1	1
15Participant	2	2	35	4	2	1	3	4	2	80	188	83		5	1	2	1	1	0	0	0	1	1	0	0	2	1	1	0	1	0	0	5	4	2	2	2.3	6	3	1	1	6	2	4	4	2	5	6	2
16Participant	2	1	31	2	3	2	3	2	3	109	167	130		4	3	1	0	0	0	0	0	0	0	0	0	2	1	0	0	0	1	0	5	3	2	1	2	1	5	1	1	6	1	3	1	2		5	1
17Participant	2	1	44	4	3	2	3	3	4	63	160	84		3	1	6	1	1	1	0	0	1	1	0	0	2	1	0	0	1	0	0	1	3	1	1	3	2	3	3	1	1	6	4	4	1	4	1	2
18Participant	2	2	46	4	1	1	3	1	4	109	184	111		3	1	3	1	0	0	0	1	0	0	0	0	1	1	0	0	0	1	0	5	3	3	2	3	7	3	1	1	4	6	4	1	1	4	5	2
19Participant	2	2	35	4	1	3	5	4	3	111	180	113		3	2	6	1	1	1	0	1	0	0	0	0	2	0	0	1	0	0	0	5	0	1	1	3	3	3	1	1	4	4	2	1	4	2	1	2
20Participant	2	2	42	4	1	2	4	1	3	94	182	105		3	1	2	1	1	1	1	1	0	0	1	wędlina	0	1	0	0	0	0	0	5	3	3	2	4	5	3	2	1	6	3	3	3	4	3	4	2
21Participant	2	1	35	4	3	3	4	1	4	78	155	105		5	3	3	1	0	0	1	1	0	1	0	0	1	1	0	0	1	0	0	1	3	2	1	1	7	5	3	1	6	1	4	2	3	3	2	1
22Participant	2	2	37	3	3	2	3	4	4	108	179	120		3	2	4	0	0	0	1	1	0	0	0	0	2	0	0	0	1	1	0	6	3	2	1	2	7	3	1	1	6	4	4	3	3	4	4	2
23Participant	2	2	29	4	4	2	3	4	4	90	175	106		3	3	4	1	0	0	0	1	0	1	0	0	1	1	1	0	1	1	0	5	4	1	1	2	3	3	2	1	4	2	4	4	3	4	5	1
24Participant	2	2	43	4	1	1	2	1	4	93	174	100		3	2	5	1	0	0	0	1	0	0	0	0	1	0	1	0	1	1	0	1	3	3	1	2	3	4	2	1	5	2	3	3	2	4	3	3
25Participant	2	2	48	3	1	1	3	1	4	120	189	111		3	2	5	1	0	0	0	1	0	0	0	0	1	1	1	0	1	1	0	5	3	3	2	1	3	3	1	1	5	2	3	2	2	4	5	1
26Participant	1	1	34	4	4	2	4	4	4	88	165	82		4	2	6	1	0	1	0	0	1	1	0	0	1	0	1	0	1	0	0	5	3	1	2	2	1	4	3	1	4	5	4	4	3	4	5	1
27Participant	1	1	41	3	4	2	3	3	3	115	168	114		4	1	4	1	1	0	1	1	1	1	0	0	1	0	0	1	1	1	0	5	3	3	1	2	1	4	3	1	6	3	3	3	1	6	5	3
28Participant	1	1	44	4	2	2	3	4	3	66	167	85		4	1	3	0	0	0	0	0	0	1	0	0	1	1	1	1	1	1	0	5	3	2	2	3	5	3	2	1	3	2	2	3	2	4	5	1
29Participant	1	1	30	4	1	2	3	4	3	66	175	73		4	2	6	0	0	0	0	1	1	0	0	0	2	0	0	0	1	0	0	5	2	2	1	2	3	4	2	1	4	4	4	3	2	3	4	1
30Participant	1	1	51	4	3	2	4	4	3	89	170	104		3	2	4	0	0	0	1	0	0	0	0	0	1	0	0	0	1	0	0	5	3	2	1	2	3	3	1	1	5	2	2	3	2	2	4	1
31Participant	1	1	52	4	2	3	3	4	4	68	168	92		3	1	6	1	1	0	0	1	0	1	0	0	1	1	0	0	1	0	0	5	5	1	1	2	7	3	2	1	6	3	4	4	2	5	6	2
32Participant	1	2	29	4	5	2	3	4	3	94	186	91		4	3	1	0	0	0	0	0	0	0	0	0	0	0	1	1	0	0	0	5	3	1	2	2	1	4	4	1	1	5	5	3	1	3	5	1
33Participant	1	2	49	3	2	2	3	4	3	104	190	112		4	3	5	1	0	1	0	0	1	0	1	kefir	2	1	1	0	0	0	0	5	3	2	1	2	2	3	2	1	4	6	4	3	1	2	5	1
34Participant	1	2	23	4	2	2	3	4	3	105	180	108		2	3	5	1	0	1	0	1	1	0	0	0	1	1	1	0	1	0	0	6	3	2	1	2	2	3	2	1	5	5	4	3	3	2	1	1
34Participant	1	2	49	4	4	2	3	4	2	89	178	108		4	1	5	1	0	0	0	0	0	0	1	kanapki	1	1	0	0	0	1	0	5	3	1	2	3	3	2	1	1	6	6	4	1	1	2	6	1
35Participant	1	1	33	3	1	3	4	4	4	62	157	79		4	2	4	1	1	1	0	1	0	0	0	0	2	1	0	0	1	0	0	5	3	1	1	2	3	4	1	1	4	4	4	5	2	4	4	1
36Participant	1	1	46	4	4	2	4	4	4	62	164	86		3	1	6	1	0	0	0	1	0	0	0	0	1	0	0	1	1	0	0	5	5	2	1	3.4	7	3	2	1	6	4	6	4	2	4	6	1
37Participant	1	2	40	4	2	3	4	4	3	69	184	81		2	1	4	0	0	0	1	1	0	0	0	0	1	1	0	1	1	1	0	5	3	2	2	1	1	2	0	1	5	1	5	1	2	5	5	2
38Participant	1	2	37	3	4	2	4	4	3	88	182	94		3	3	5	0	1	0	0	0	0	0	1	chleb, wedlina, ser	1	1	1	1	1	1	0	5	3	2	1	2	7	4	1	1	6	1	3	1	2	4	6	1
39Participant	1	2	39	4	6	1	3	4	2	69	184	98		2	1	6	1	0	0	0	0	0	0	1	kefir	2	1	0	0	0	1	0	5	3	2	1	3	6	3	1	1	5	3	4	2	2	3	4	1
40Participant	1	1	50	4	5	3	4	4	4	57	156	83		4	2	4	1	0	0	0	0	0	1	0	0	2	0	1	1	0	0	0	5	3	1	1	2.3	1	4	3	1	2	5	3	4	1	3	5	1
41Participant	1	2	48	4	4	3	4	1	3	105	185	98		3	3	5	1	1	0	0	0	0	1	0	0	1	0	0	1	1	0	0	5	3	1	1	3	3	3	2	1	6	3	4	3	2	4	5	1
42Participant	1	1	48	4	2	3	4	4	4	73	164	85		3	2	6	1	1	1	1	1	1	1	0	0	1	0	0	0	1	0	0	3	3	2	2	2.3	1	3	3	1	4	4	2	4	2	2	2	1
43Participant	1	2	43	4	1	2	4	4	4	72	184	85		2	3	2	0	0	0	0	1	0	1	0	0	1	0	0	0	1	1	0	1	3	3	2	3	5	2	0	2	5	1	3	1	3	3	1	3
44Participant	1	2	50	3	4	2	3	4	3	80	174	100		4	2	6	1	0	0	1	1	1	0	0	0	1	0	0	0	1	1	0	5	3	1	1	2	4	4	2	1	6	3	4	3	2	4	6	2
45Participant	1	2	28	2	5	3	4	4	3	80	178	95		3	3	4	1	0	0	0	1	1	1	0	0	1	0	0	0	1	1	0	5	3	3	1	2	4	4	2	1	5	2	4	2	3	4	5	1
46Participant	1	2	59	3	2	2	3	1	2	79	176	95		2	2	2	1	0	0	0	0	1	0	0	0	1	0	2	0	0	1	0	2	3	1	2	2	6	3	0	1	3	4	3	2	2	4	4	1
47Participant	1	2	40	3	1	2	3	4	4	68	170	84		3	2	4	0	0	0	0	1	0	0	0	0	1	1	0	1	1	1	0	6	3	1	2	2	6	3	1	1	5	4	4	3	2	4	5	3
48Participant	1	2	35	4	2	2	3	4	3	84	181	88		4	2	4	1	0	1	1	1	0	0	0	0	1	0	0	1	1	1	0	5	3	1	1	2,3,4	3	4	0	1	4	2	4	3	3	3	6	1
49Participant	1	2	44	4	4	2	3	4	4	85	193	92		4	2	5	1	0	0	0	0	0	1	0	0	1	1	0	0	0	1	0	5	3	1	1	2	3	4	1	1	6	3	4	2	2	3	5	1
50Participant	1	2	35	4	2	2	3	4	3	84	174	96		3	1	4	0	0	1	0	0	0	0	0	0	2	0	0	0	1	0	0	5	3	1	1	2	2	3	1	1	4	1	4	4	2	2	4	1
51Participant	1	2	34	4	1	2	4	4	3	99	184	104		3	1	5	1	0	0	1	1	0	0	0	0	2	0	0	0	1	1	0	1	3	1	1	3	1	4	2	1	5	2	2	2	2	4	1	1
52Participant	1	2	34	4	1	2	4	4	3	99	184	104		3	2	5	0	0	1	0	0	0	0	0	0	1	0	0	0	1	0	0	5	5	1	1	2	7	4	2	1	6	5	4	2	2	3	6	1
54Participant	1	2	31	4	3	2	4	4	4	95	182	99		5	3	4	1	0	1	0	1	0	0	0	0	2	1	1	0	1	1	0	5	3	1	1	2.3	1	5	2	1	6	5	4	4	2	4	4	2
55Participant	1	2	21	3	2	2	4	4	3	76	180	90		3	2	5	0	0	0	0	1	1	0	0	0	2	0	0	0	1	1	0	1	3	3	2	2	4	3	0	1	6	1	2	1	3	3	1	1
56Participant	2	2	21	4	3	2	4	2	3	75	185	80		3	3	2	1	0	0	1	0	0	0	0	0	2	0	0	0	0	1	0	1	3	1	1	2	6	3	3	1	5	1	4	3	2	4	1	1
57Participant		1	27
58Participant	1	1	52
59Participant		1	47
60Participant	1	1	27
61Participant	1	1	37
62Participant	1	1	37
63Participant	2	2	25
[truncated: 111 more columns]
